# Supplementary material for: A Study on the Behavior Patterns of Liquid Aerosols Using Disinfectant Chloromethylisothiazolinone/Methylisothiazolinone Solution
Source: Molecules. 2021 Sep 22;26(19):5725. doi: 10.3390/molecules26195725 (PMC8510451; doi:10.3390/molecules26195725)
Supplement: Supplementary file 1 [file molecules-26-05725-s001.zip]

Archive with 1 entries (1 files):
- molecules-1350802-supplementary.pdf
